# Supplementary material for: Integrated Physio-Biochemistry and Transcriptome Analysis Reveals the Mechanism of 24-Epibrassinolide in Alleviating Cadmium Stress in Watermelon (Citrullus lanatus L.)
Source: Biology (Basel). 2026 Apr 18;15(8):638. doi: 10.3390/biology15080638 (PMC13113492; doi:10.3390/biology15080638)
Supplement: Supplementary file 1 [file biology-15-00638-s001.zip]

Archive with 2 entries (2 files):
- biology-4231271-supplementary-Figure.pdf
- Supplementary material.xlsx
