# Supplementary material for: Integrated Physio-Biochemistry and Transcriptome Analysis Reveals the Mechanism of 24-Epibrassinolide in Alleviating Cadmium Stress in Watermelon (Citrullus lanatus L.)
Source: Biology (Basel). 2026 Apr 18;15(8):638. doi: 10.3390/biology15080638 (PMC13113492; doi:10.3390/biology15080638)
Supplement: Supplementary file 1 [file biology-15-00638-s001.zip › Supplementary material.xlsx]

## Sheet: Table S1
			Table S1 Primers for qRT-PCR
name	ID		F			R
PAT	ClG42_07g0094500		CTTGGAATGGGCTATGCTGG			CTGCAAGTTCCCCAAAGCTT
CM	ClG42_11g0060600		TCTCTCCAAACCCACTTCCC			CCTTGCTTTTGGGGATGGTC
PAL	ClG42_02g0218300		GGAGTGAAGGCGAGTAGTGA			AGAGCAGCTCCTTGATTGGT
CYP73A	ClG42_02g0194800		CTATGGCGAACACTGGAGGA			TTTGAGCTTCGTCCTCCCAT
4CL	ClG42_07g0021400		TTTCCTCAAAGCAGTTCCGC			TCCCAGTGCTTCGACATTCT
cCoAOMT	ClG42_11g0156100		ATGGCGGACAATTACCCCTT			TCATGCTCTCTCGGATAGGC
UGT72E	ClG42_07g0092700		AGTGGTGATTGGAAGGGAGG			TCTCTGCACTCCGTTGAAGT
CHI	ClG42_07g0052700		ACTTCCATTTCCCACCAGCT			ACCTCTAGTCCCTCCCAAGT
HSP70	ClG42_11g0131800		GAACGTGCTGATCTTCGACC			TCACCGCCGAGATGAGTATC
IFF6	ClG42_03g0172100		AGGAGGAGGCAAAGACAACA			TGCTTGTGGTGTTGTTGGAG
HSP20	ClG42_11g0131800		GAACGTGCTGATCTTCGACC			TCACCGCCGAGATGAGTATC
IQM2	ClG42_03g0127300		AGGGTGTGTAGGCCAATTGA			CTGCTGCTGATGTTCCCTTG

## Sheet: Table S2
	Table S2 Summary of RNA-seq read assembly
Sample	ReadSum	BaseSum	GC(%)	Q20(%)	CycleQ20(%)	Q30(%)
Cd1	29916912	8975073600	45.48	95.52	100	87.5
Cd2	26853910	8056173000	45.88	95.17	100	86.69
Cd3	24257084	7277125200	45.71	95.71	100	87.87
CdBR1	23820858	7146257400	45.57	95.48	100	87.49
CdBR2	27171080	8151324000	45.47	95.81	100	88.28
CdBR3	22899684	6869905200	45.43	95.65	100	87.81

## Sheet: Table S3 
Table S3 Gene ontology (GO) enrichment analysis of differentially expressed genes (DEGs) in Cd and Cd+EBR treatment of watermelon leaves.
Term_id	description	enrichment_factor	qvalue	gene_num	Up	Down	gene_info
All DEGs
BP, biological process
GO:0009800	cinnamic acid biosynthetic process	20.4437	6.41906e-05	6	6	0	ClG42_08g0090800;ClG42_04g0096000;ClG42_04g0095800;ClG42_02g0218300;ClG42_04g0095900;ClG42_04g0096200
GO:0006559	L-phenylalanine catabolic process	13.6291	0.000569495	6	6	0	ClG42_04g0096200;ClG42_02g0218300;ClG42_04g0095900;ClG42_04g0095800;ClG42_04g0096000;ClG42_08g0090800
GO:0009094	L-phenylalanine biosynthetic process	16.355	0.00843637	4	4	0	ClG42_01g0132700;ClG42_07g0094500;ClG42_01g0133000;ClG42_02g0224300
GO:0006012	galactose metabolic process	13.6291	0.0143466	4	1	3	ClG42_10g0116400;ClG42_01g0109700;ClG42_01g0030300;ClG42_05g0273700
GO:0009073	aromatic amino acid family biosynthetic process	11.6821	0.0223275	4	4	0	ClG42_08g0127700;ClG42_11g0060600;ClG42_08g0089200;ClG42_01g0193300
GO:0042546	cell wall biogenesis	5.84106	0.032735	6	6	0	ClG42_01g0267600;ClG42_10g0111300;ClG42_10g0083600;ClG42_10g0130500;ClG42_09g0225300;ClG42_10g0083900
GO:0009414	response to water deprivation	2.52586	0.0353365	16	5	11	ClG42_07g0087100;ClG42_01g0008100;ClG42_09g0132900;ClG42_05g0060900;ClG42_02g0071700;WM_newGene_374;ClG42_02g0074800;ClG42_10g0083600;ClG42_08g0177100;ClG42_06g0075800;ClG42_09g0034700;ClG42_05g0005500;ClG42_09g0134100;ClG42_10g0083900;ClG42_05g0214700;ClG42_10g0111300
CC, cellular component
GO:0005615	extracellular space	4.60959	0.0103367	9	9	0	ClG42_05g0263000;ClG42_01g0007300;ClG42_09g0090000;ClG42_01g0007200;ClG42_02g0011500;ClG42_02g0034700;ClG42_10g0212200;ClG42_02g0090800;ClG42_02g0107600
GO:0005576	extracellular region	1.67803	0.0499352	37	37	0	ClG42_03g0182900;ClG42_05g0089300;ClG42_07g0118500;ClG42_02g0099000;ClG42_01g0013900;ClG42_05g0149500;ClG42_05g0089400;ClG42_07g0166400;ClG42_07g0081300;ClG42_09g0048700;ClG42_01g0244100;ClG42_02g0171000;ClG42_04g0030400;ClG42_03g0127700;ClG42_02g0119200;ClG42_09g0185600;ClG42_10g0144300;ClG42_03g0164700;ClG42_11g0104200;ClG42_09g0055400;ClG42_07g0102800;ClG42_02g0196100;ClG42_01g0030000;ClG42_10…
GO:0009514	glyoxysome	7.68265	0.0499352	4	4	0	ClG42_05g0039600;ClG42_03g0035600;ClG42_02g0087200;ClG42_07g0016800
GO:0009505	plant-type cell wall	2.37958	0.0499352	14	14	0	ClG42_03g0182900;ClG42_11g0039300;ClG42_05g0074000;ClG42_10g0192200;ClG42_08g0124900;ClG42_01g0059600;ClG42_07g0118500;ClG42_01g0205900;ClG42_01g0013900;ClG42_04g0054700;ClG42_01g0119400;ClG42_03g0014500;ClG42_04g0030400;ClG42_02g0090800
GO:0005618	cell wall	1.75789	0.0499352	27	27	0	ClG42_02g0119200;ClG42_02g0074800;ClG42_09g0048700;ClG42_01g0244100;ClG42_02g0171000;ClG42_06g0137500;ClG42_10g0083900;ClG42_09g0215600;ClG42_10g0083600;ClG42_02g0000400;ClG42_05g0263000;ClG42_02g0006100;ClG42_10g0130500;ClG42_10g0192200;ClG42_08g0124900;ClG42_07g0029000;ClG42_08g0179200;ClG42_05g0074000;ClG42_11g0039300;ClG42_09g0039100;ClG42_07g0081300;ClG42_09g0225300;ClG42_09g0055400;ClG42_03…
MF, molecular function
GO:0045548	phenylalanine ammonia-lyase activity	19.1651	6.26659e-05	6	6	0	ClG42_04g0096200;ClG42_02g0218300;ClG42_04g0095900;ClG42_04g0095800;ClG42_04g0096000;ClG42_08g0090800
GO:0047216	inositol 3-alpha-galactosyltransferase activity	28.7477	0.00887038	3	3	0	ClG42_05g0273700;ClG42_01g0109700;ClG42_10g0116400
GO:0047769	arogenate dehydratase activity	19.1651	0.0284344	3	3	0	ClG42_01g0133000;ClG42_02g0224300;ClG42_01g0132700
GO:0020037	heme binding	2.28837	0.0325587	20	20	0	ClG42_10g0162500;ClG42_06g0116400;ClG42_02g0194800;ClG42_10g0166100;ClG42_01g0045700;ClG42_01g0034400;ClG42_02g0242500;ClG42_08g0164600;ClG42_05g0005700;ClG42_01g0252800;ClG42_11g0063800;ClG42_03g0132800;ClG42_05g0195700;ClG42_03g0013300;ClG42_04g0030400;ClG42_01g0198600;ClG42_06g0015500;ClG42_07g0018500;ClG42_02g0196100;ClG42_08g0179100
GO:0005506	iron ion binding	2.4405	0.0332314	17	17	0	ClG42_06g0015500;ClG42_08g0179100;ClG42_01g0198600;ClG42_05g0195700;ClG42_03g0013300;ClG42_11g0063800;ClG42_06g0007600;ClG42_03g0132800;ClG42_01g0252800;ClG42_10g0058000;ClG42_08g0164600;ClG42_01g0045700;ClG42_01g0034400;ClG42_05g0031500;ClG42_10g0162500;ClG42_06g0116400;ClG42_02g0194800
Up-regulated DEGs
BP, biological process
GO:0009800	cinnamic acid biosynthetic process	31.9896	3.12e-06	6	ClG42_08g0090800;ClG42_04g0096000;ClG42_04g0095800;ClG42_02g0218300;ClG42_04g0095900;ClG42_04g0096200
GO:0006559	L-phenylalanine catabolic process	21.3264	2.9e-05	6	ClG42_04g0096200;ClG42_02g0218300;ClG42_04g0095900;ClG42_04g0095800;ClG42_04g0096000;ClG42_08g0090800
GO:0009094	L-phenylalanine biosynthetic process	25.5917	0.00101967	4	ClG42_01g0132700;ClG42_07g0094500;ClG42_01g0133000;ClG42_02g0224300
GO:0042546	cell wall biogenesis	9.1399	0.00300137	6	ClG42_01g0267600;ClG42_10g0111300;ClG42_10g0083600;ClG42_10g0130500;ClG42_09g0225300;ClG42_10g0083900
GO:0009073	aromatic amino acid family biosynthetic process	18.2798	0.00300137	4	ClG42_08g0127700;ClG42_11g0060600;ClG42_08g0089200;ClG42_01g0193300
GO:0071555	cell wall organization	2.55917	0.0164443	17	ClG42_04g0102800;ClG42_08g0021800;ClG42_09g0112500;ClG42_09g0068800;ClG42_10g0130500;ClG42_10g0111300;ClG42_07g0029000;ClG42_05g0074000;ClG42_11g0039300;ClG42_10g0083900;ClG42_10g0083600;ClG42_01g0267600;ClG42_01g0013900;ClG42_05g0285600;ClG42_05g0249700;ClG42_04g0102700;ClG42_03g0182900
GO:0009097	isoleucine biosynthetic process	17.4489	0.0218941	3	ClG42_04g0101300;ClG42_06g0188900;ClG42_10g0051300
GO:0009423	chorismate biosynthetic process	17.4489	0.0218941	3	ClG42_01g0193300;ClG42_08g0127700;ClG42_08g0089200
GO:0008152	metabolic process	4.23003	0.0218941	8	ClG42_02g0009000;ClG42_02g0125900;ClG42_02g0198300;ClG42_05g0273700;ClG42_11g0061900;ClG42_05g0235500;ClG42_05g0258700;ClG42_05g0284800
GO:0080055	nitrate transport	31.9896	0.0387099	2	ClG42_08g0138400;ClG42_09g0019100
CC, cellular component
GO:0005615	extracellular space	4.60959	0.0103367	9	ClG42_05g0263000;ClG42_01g0007300;ClG42_09g0090000;ClG42_01g0007200;ClG42_02g0011500;ClG42_02g0034700;ClG42_10g0212200;ClG42_02g0090800;ClG42_02g0107600
GO:0005576	extracellular region	1.67803	0.0499352	37	ClG42_03g0182900;ClG42_05g0089300;ClG42_07g0118500;ClG42_02g0099000;ClG42_01g0013900;ClG42_05g0149500;ClG42_05g0089400;ClG42_07g0166400;ClG42_07g0081300;ClG42_09g0048700;ClG42_01g0244100;ClG42_02g0171000;ClG42_04g0030400;ClG42_03g0127700;ClG42_02g0119200;ClG42_09g0185600;ClG42_10g0144300;ClG42_03g0164700;ClG42_11g0104200;ClG42_09g0055400;ClG42_07g0102800;ClG42_02g0196100;ClG42_01g0030000;ClG42_10…
GO:0009514	glyoxysome	7.68265	0.0499352	4	ClG42_05g0039600;ClG42_03g0035600;ClG42_02g0087200;ClG42_07g0016800
GO:0009505	plant-type cell wall	2.37958	0.0499352	14	ClG42_03g0182900;ClG42_11g0039300;ClG42_05g0074000;ClG42_10g0192200;ClG42_08g0124900;ClG42_01g0059600;ClG42_07g0118500;ClG42_01g0205900;ClG42_01g0013900;ClG42_04g0054700;ClG42_01g0119400;ClG42_03g0014500;ClG42_04g0030400;ClG42_02g0090800
GO:0005618	cell wall	1.75789	0.0499352	27	ClG42_02g0119200;ClG42_02g0074800;ClG42_09g0048700;ClG42_01g0244100;ClG42_02g0171000;ClG42_06g0137500;ClG42_10g0083900;ClG42_09g0215600;ClG42_10g0083600;ClG42_02g0000400;ClG42_05g0263000;ClG42_02g0006100;ClG42_10g0130500;ClG42_10g0192200;ClG42_08g0124900;ClG42_07g0029000;ClG42_08g0179200;ClG42_05g0074000;ClG42_11g0039300;ClG42_09g0039100;ClG42_07g0081300;ClG42_09g0225300;ClG42_09g0055400;ClG42_03…
MF, molecular function
GO:0045548	phenylalanine ammonia-lyase activity	19.1651	6.27e-05	6	ClG42_04g0096200;ClG42_02g0218300;ClG42_04g0095900;ClG42_04g0095800;ClG42_04g0096000;ClG42_08g0090800
GO:0047216	inositol 3-alpha-galactosyltransferase activity	28.7477	0.00887038	3	ClG42_05g0273700;ClG42_01g0109700;ClG42_10g0116400
GO:0047769	arogenate dehydratase activity	19.1651	0.0284344	3	ClG42_01g0133000;ClG42_02g0224300;ClG42_01g0132700
GO:0020037	heme binding	2.28837	0.0325587	20	ClG42_10g0162500;ClG42_06g0116400;ClG42_02g0194800;ClG42_10g0166100;ClG42_01g0045700;ClG42_01g0034400;ClG42_02g0242500;ClG42_08g0164600;ClG42_05g0005700;ClG42_01g0252800;ClG42_11g0063800;ClG42_03g0132800;ClG42_05g0195700;ClG42_03g0013300;ClG42_04g0030400;ClG42_01g0198600;ClG42_06g0015500;ClG42_07g0018500;ClG42_02g0196100;ClG42_08g0179100
GO:0005506	iron ion binding	2.4405	0.0332314	17	ClG42_06g0015500;ClG42_08g0179100;ClG42_01g0198600;ClG42_05g0195700;ClG42_03g0013300;ClG42_11g0063800;ClG42_06g0007600;ClG42_03g0132800;ClG42_01g0252800;ClG42_10g0058000;ClG42_08g0164600;ClG42_01g0045700;ClG42_01g0034400;ClG42_05g0031500;ClG42_10g0162500;ClG42_06g0116400;ClG42_02g0194800
Down-regulated DEGs
BP, biological process
GO:0009408	response to heat	8.94351	0.000142556	9	ClG42_05g0179100;ClG42_04g0081400;ClG42_03g0037700;ClG42_05g0059700;ClG42_05g0158700;ClG42_01g0086800;ClG42_06g0032700;ClG42_04g0080800;ClG42_07g0144600
GO:0009644	response to high light intensity	15.7339	0.00151133	5	ClG42_06g0032700;ClG42_02g0071700;ClG42_04g0080800;ClG42_07g0144600;ClG42_05g0059700
GO:0009414	response to water deprivation	4.81131	0.00151133	11	ClG42_07g0087100;ClG42_09g0132900;ClG42_05g0060900;ClG42_02g0071700;WM_newGene_374;ClG42_02g0074800;ClG42_08g0177100;ClG42_06g0075800;ClG42_09g0034700;ClG42_05g0005500;ClG42_09g0134100
GO:0006012	galactose metabolic process	28.3211	0.0070848	3	ClG42_10g0116400;ClG42_01g0109700;ClG42_01g0030300
GO:0009687	abscisic acid metabolic process	56.6422	0.0186841	2	ClG42_03g0013300;WM_newGene_435
GO:0042542	response to hydrogen peroxide	10.2986	0.0202064	4	ClG42_05g0059700;ClG42_06g0032700;ClG42_04g0080800;ClG42_07g0144600
GO:0009737	response to abscisic acid	3.42249	0.0202064	10	ClG42_07g0087100;ClG42_02g0071700;ClG42_03g0050600;ClG42_05g0060900;WM_newGene_374;ClG42_09g0034700;ClG42_09g0134100;ClG42_05g0005500;ClG42_06g0022700;ClG42_04g0081400
GO:0006097	glyoxylate cycle	37.7615	0.0288581	2	ClG42_03g0035600;ClG42_02g0087200
CC, cellular component
GO:0005737	cytoplasm	1.94208	0.0160289	29	ClG42_08g0140900;ClG42_01g0023300;ClG42_07g0037500;ClG42_01g0109700;ClG42_07g0037300;ClG42_04g0081100;ClG42_03g0127300;ClG42_07g0036600;ClG42_10g0040400;ClG42_07g0037100;ClG42_04g0077400;ClG42_07g0038400;ClG42_07g0144600;ClG42_07g0038200;ClG42_04g0080800;ClG42_03g0010400;ClG42_05g0169900;WM_newGene_374;ClG42_07g0037200;ClG42_06g0029800;ClG42_09g0132900;ClG42_10g0116400;ClG42_10g0058000;ClG42_08g0…
GO:0009514	glyoxysome	15.3492	0.0261865	3	ClG42_05g0039600;ClG42_03g0035600;ClG42_02g0087200
MF, molecular function
GO:0047216	inositol 3-alpha-galactosyltransferase activity	59.6857	0.0383655	2	ClG42_01g0109700;ClG42_10g0116400

## Sheet: Table S4
Table S4 Kyoto encyclopedia of genes and genomes (KEGG) enrichment analysis of differentially expressed genes (DEGs) in Cd and Cd+EBR treatment of watermelon leaves.
pathway_id	ko	enrichment_factor	qvalue	gene_num	gene_info
All DEGs
Protein processing in endoplasmic reticulum	map04141	4.87079	7.21e-09	23	ClG42_01g0001300;ClG42_01g0086800;ClG42_02g0068500;ClG42_03g0010400;ClG42_04g0058400;ClG42_04g0080800;ClG42_05g0197100;ClG42_05g0282300;ClG42_07g0036600;ClG42_07g0037100;ClG42_07g0037200;ClG42_07g0037300;ClG42_07g0037500;ClG42_07g0038000;ClG42_07g0038200;ClG42_07g0038300;ClG42_07g0038400;ClG42_07g0144600;ClG42_08g0019300;ClG42_09g0100700;ClG42_10g0026700;ClG42_10g0073700;ClG42_11g0131800
Phenylpropanoid biosynthesis	map00940	3.43367	0.000202113	17	ClG42_02g0194800;ClG42_02g0196100;ClG42_02g0218300;ClG42_02g0242500;ClG42_03g0048300;ClG42_03g0140200;ClG42_04g0030400;ClG42_04g0095800;ClG42_04g0095900;ClG42_04g0096000;ClG42_04g0096200;ClG42_07g0021400;ClG42_07g0092700;ClG42_07g0129000;ClG42_08g0090800;ClG42_10g0162500;ClG42_11g0156100
Phenylalanine, tyrosine and tryptophan biosynthesis	map00400	5.94768	0.000955475	8	ClG42_01g0132700;ClG42_01g0133000;ClG42_01g0193300;ClG42_02g0224300;ClG42_07g0094500;ClG42_08g0089200;ClG42_08g0127700;ClG42_11g0060600
Phenylalanine metabolism	map00360	5.96581	0.00215317	7	ClG42_02g0218300;ClG42_04g0095800;ClG42_04g0095900;ClG42_04g0096000;ClG42_04g0096200;ClG42_07g0094500;ClG42_08g0090800
Up-regulated DEGs
Phenylpropanoid biosynthesis	map00940	5.43565	2.66327e-06	15	ClG42_02g0194800;ClG42_02g0218300;ClG42_03g0048300;ClG42_03g0140200;ClG42_04g0030400;ClG42_04g0095800;ClG42_04g0095900;ClG42_04g0096000;ClG42_04g0096200;ClG42_07g0021400;ClG42_07g0092700;ClG42_07g0129000;ClG42_08g0090800;ClG42_10g0162500;ClG42_11g0156100
Phenylalanine, tyrosine and tryptophan biosynthesis	map00400	10.6708	1.42727e-05	8	ClG42_01g0132700;ClG42_01g0133000;ClG42_01g0193300;ClG42_02g0224300;ClG42_07g0094500;ClG42_08g0089200;ClG42_08g0127700;ClG42_11g0060600
Phenylalanine metabolism	map00360	10.7034	5.05635e-05	7	ClG42_02g0218300;ClG42_04g0095800;ClG42_04g0095900;ClG42_04g0096000;ClG42_04g0096200;ClG42_07g0094500;ClG42_08g0090800
Flavonoid biosynthesis	map00941	10.0306	0.00785725	4	ClG42_02g0194800;ClG42_07g0052700;ClG42_10g0162500;ClG42_11g0156100
Stilbenoid, diarylheptanoid and gingerol biosynthesis	map00945	9.40368	0.0393594	3	ClG42_02g0194800;ClG42_10g0162500;ClG42_11g0156100
Biosynthesis of secondary metabolites - unclassified	map00999	8.95588	0.0393594	3	ClG42_02g0194800;ClG42_07g0021400;ClG42_11g0156100
Down-regulated DEGs
Protein processing in endoplasmic reticulum	map04141	11.0044	0	23	ClG42_01g0001300;ClG42_01g0086800;ClG42_02g0068500;ClG42_03g0010400;ClG42_04g0058400;ClG42_04g0080800;ClG42_05g0197100;ClG42_05g0282300;ClG42_07g0036600;ClG42_07g0037100;ClG42_07g0037200;ClG42_07g0037300;ClG42_07g0037500;ClG42_07g0038000;ClG42_07g0038200;ClG42_07g0038300;ClG42_07g0038400;ClG42_07g0144600;ClG42_08g0019300;ClG42_09g0100700;ClG42_10g0026700;ClG42_10g0073700;ClG42_11g0131800
Galactose metabolism	map00052	7.01728	0.0361575	4	ClG42_01g0030300;ClG42_01g0109700;ClG42_01g0138500;ClG42_10g0116400
